# Supplementary material for: Cell cycle-dependent phosphorylation regulates RECQL4 pathway choice and ubiquitination in DNA double-strand break repair
Source: Nat Commun. 2017 Dec 11;8:2039. doi: 10.1038/s41467-017-02146-3 (PMC5725494; doi:10.1038/s41467-017-02146-3)
Supplement: Supplementary file 4 — Supplementary Data 1 [file 41467_2017_2146_MOESM4_ESM.xlsx]

## Sheet: GFP-RQ4-TCA full
Supplementary Table 1 Identification of the proteins pulled down with RECQL4 by mass spectrometry
Gene Symbol	Unique	Total	MWT(kDa)	AVG
USP9X	46	55	292.09	3.0045
RECQL4	43	375	132.99	3.1224
DDB1	37	49	126.89	2.7173
HSPA9	36	63	73.63	2.7541
STIP1	35	43	62.6	2.7387
IPO5	32	45	123.55	3.2398
LMNB1	32	37	66.37	3.149
HSPA8	31	134	70.85	3.0335
HSPA5	30	51	72.29	3.1769
UBE2O	27	38	141.21	3.1117
NCL	26	49	76.57	2.6904
RUVBL2	26	31	51.12	3.0729
DHX9	26	29	140.87	3.0403
ILF3	25	31	95.28	3.0396
HSPA1A	24	110	70.01	2.7273
HSP90AA1	23	71	84.61	2.8536
PPP2R1A	22	35	65.27	3.012
FKBP5	22	27	51.18	2.9198
HSPA4	22	25	94.27	3.4093
DDX17	22	24	80.22	2.8405
RPS3	21	56	26.67	2.8519
BYSL	21	28	49.57	2.7512
USP7	21	22	128.22	2.9915
HNRNPK	20	35	50.94	3.1581
PTCD3	20	28	78.5	3.417
HSPD1	20	25	61.02	3.4435
MRPS9	20	24	45.81	3.2496
CCT2	20	23	57.45	3.0823
MRPS22	20	23	41.25	2.7941
MRPS31	19	25	45.29	3.0699
MRPS27	19	23	47.58	3.0495
SYNCRIP	19	23	69.56	2.9829
XRCC6	19	22	69.8	2.946
SEC16A	19	20	233.37	3.0428
HSP90AB3P	18	36	68.28	2.4745
HNRNPU	18	24	90.53	2.7374
	17	160	26.87	2.8658
TUBA1A	17	27	50.1	2.8667
DAP3	17	24	45.54	3.2878
TRIM28	17	23	88.49	3.1182
PABPC1	17	20	70.63	2.7308
CCT8	17	19	59.58	2.9664
ILF2	16	27	43.04	3.3564
HNRNPA2B1	16	26	37.41	2.8326
AP2A2	16	19	103.89	3.1481
MRPS2	16	19	33.23	2.4027
VIM	16	18	53.62	2.8246
ATP5B	16	17	56.52	3.0309
DICER1	16	17	218.54	3.0222
PRMT5	16	17	72.64	2.6993
HSPA1L	15	90	70.33	3.0829
MRPS35	15	38	36.82	3.1847
SNRPA1	15	23	28.4	3.1227
RPS4X	15	23	29.58	2.7047
HADHA	15	17	82.95	3.2094
EEF2	15	17	95.28	2.7125
PARP1	15	15	113.01	2.8063
TUBB2A	14	27	49.87	3.5218
HSD17B10	14	21	26.91	3.7044
KPNA2	14	18	57.83	3.388
CSNK2A1	14	17	45.11	3.074
PSMD1	14	16	105.77	3.2259
SERBP1	14	16	44.94	2.9955
RPAP3	14	15	75.67	3.1963
HNRNPM	14	15	77.46	2.8818
MCM7	14	15	81.26	2.8003
PRKDC	14	14	468.79	3.0014
CDC27	14	14	91.81	2.8524
EEF1A1	13	26	50.11	3.0375
RPS3A	13	20	29.93	2.6399
ATAD3A	13	19	71.32	2.7083
LRRC1	13	18	59.2	3.8087
RBMX	13	17	42.31	2.4417
RPL5	13	17	34.34	2.3277
RUVBL1	13	16	50.2	3.1918
CCT3	13	16	60.5	3.0132
YWHAE	13	15	29.16	2.9994
AIFM1	13	15	66.86	2.9275
RTCB	13	15	55.17	2.8054
IGF2BP1	13	14	63.44	2.9801
HSPA4L	13	14	94.45	2.7432
RPS9	13	14	22.58	2.2558
VCP	13	13	89.27	3.1852
CCT4	13	13	57.89	3.0842
NPM1	12	37	32.55	3.2058
DNAJA1	12	17	44.84	3.4264
XRCC5	12	17	82.65	3.037
SIRT1	12	17	81.63	2.9227
ACTA2	12	16	41.98	2.6773
PPP2R2A	12	14	51.66	3.4388
AP2A1	12	14	107.48	2.6269
SF3B3	12	13	135.49	3.4206
HNRNPR	12	13	70.9	3.1731
CTPS1	12	13	66.65	3.141
MRPS26	12	13	24.2	2.5913
EIF3L	12	12	66.68	3.536
MINA	12	12	52.77	3.1335
HNRNPA3	12	12	39.57	2.972
HSPH1	12	12	96.8	2.8973
BAG2	11	19	23.76	2.4116
DNAJA2	11	17	45.72	3.3334
RPS18	11	17	17.71	2.6705
ERP44	11	15	46.94	3.1262
CAPZA1	11	14	32.9	3.3918
PSMC1	11	14	49.15	3.3243
EPRS	11	14	170.48	3.2936
IPO7	11	14	119.44	3.2818
PPM1G	11	14	59.23	3.1306
PDHB	11	12	39.21	3.2098
EIF3E	11	12	52.19	2.9649
PKM	11	12	57.9	2.9287
PRDX1	11	12	22.1	2.3841
RPSA	11	11	32.83	3.6393
CCT7	11	11	59.33	3.1255
KHSRP	11	11	73.07	3.0011
PPP6R3	11	11	97.61	2.9882
KDM1A	11	11	92.84	2.9096
HADHB	11	11	51.26	2.7619
MRPS5	11	11	47.98	2.5685
C1QBP	10	42	31.34	3.2751
HNRNPA1L2	10	27	34.2	2.6183
PPP2CA	10	25	35.57	3.1445
RPS7	10	19	22.11	2.998
HNRNPH1	10	17	49.2	3.3376
MRPS18B	10	16	29.38	3.275
RPS19	10	16	16.05	2.5965
NAP1L4	10	15	42.8	3.1242
NAP1L1	10	15	45.35	2.8604
RPS2	10	15	31.3	2.7564
MRPS28	10	15	20.83	2.5781
AKAP8L	10	13	71.6	2.7337
DDX6	10	12	54.38	3.1511
RBBP4	10	12	47.63	2.7527
MATR3	10	12	94.56	2.706
ANAPC5	10	11	85.02	3.0801
TCP1	10	10	60.31	3.4034
PSMC3	10	10	49.17	3.3622
SSB	10	10	46.81	3.2498
LTV1	10	10	54.82	3.1421
OLA1	10	10	44.72	3.0661
DDX1	10	10	82.38	3.004
MRS2	10	10	50.29	2.8239
NUDC	10	10	38.22	2.8091
STUB1	10	10	34.83	2.7979
CDC23	10	10	68.79	2.7697
DARS	10	10	57.1	2.7261
EIF3H	10	10	39.91	2.6682
HSP90AB1	9	21	83.21	3.1289
RPL23A	9	15	17.68	3.0987
RPS16	9	14	16.44	2.4448
MRPS23	9	13	21.76	2.7535
GPN1	9	12	41.71	3.5572
YWHAB	9	12	28.06	2.9948
HNRNPC	9	12	33.65	2.8803
SLC25A4	9	12	33.04	2.4807
PDIA6	9	11	48.09	3.3698
PHGDH	9	11	56.61	3.1433
DNAJC7	9	11	56.4	2.9121
RPL13	9	11	24.25	2.6229
PSMD11	9	10	47.43	3.3384
EIF4A1	9	10	46.12	3.2706
STAU1	9	10	63.14	3.1997
TSR1	9	10	91.75	3.0336
RPL3	9	10	46.08	3.0219
CACYBP	9	10	26.19	3.0199
LARS	9	10	134.38	2.6122
LSM14B	9	9	42.05	3.635
SART3	9	9	109.87	3.3136
CSNK2A2	9	9	41.19	3.2635
IRS4	9	9	133.68	3.2285
YME1L1	9	9	86.4	3.1131
YARS2	9	9	53.17	3.0635
UGGT1	9	9	177.08	2.9886
STRAP	9	9	38.41	2.9852
RPL7	9	9	29.21	2.5076
HSPA2	8	22	69.98	2.7677
HSP90AB2P	8	16	44.32	2.8613
HNRNPAB	8	12	36.2	3.0698
ANAPC7	8	11	66.81	3.3001
CTNNBL1	8	9	65.13	3.8251
PHB2	8	9	33.28	3.089
SUGT1	8	9	41	3.039
GYS1	8	9	83.73	2.9845
ALYREF	8	9	26.87	2.8654
VPS35	8	9	91.65	2.7855
MRPS34	8	9	25.63	2.6413
PSMA1	8	9	29.54	2.3645
GTF3C3	8	8	101.21	3.8944
COPS4	8	8	46.24	3.7275
DCTN2	8	8	44.2	3.3601
PPP5C	8	8	56.84	3.2709
IARS	8	8	144.41	3.1149
ERAL1	8	8	48.32	3.1026
TUFM	8	8	49.51	3.0108
CCT5	8	8	59.63	3.0069
DCAF7	8	8	38.9	2.9959
MTA2	8	8	74.98	2.9892
CKAP4	8	8	65.98	2.9817
ATP5A1	8	8	59.71	2.9357
IPO4	8	8	118.64	2.9119
ANAPC4	8	8	92.06	2.9032
LRPPRC	8	8	157.81	2.8786
DHX57	8	8	155.51	2.8612
POLR2B	8	8	133.81	2.8473
PSMA2	8	8	25.88	2.8372
RARS	8	8	75.33	2.8295
CSDE1	8	8	88.83	2.7921
MYBBP1A	8	8	148.76	2.7394
SFPQ	8	8	76.1	2.5796
PHB	8	8	29.79	2.3861
HIST1H2BB	7	15	13.94	3.3204
DDX5	7	13	69.1	2.2631
YBX1	7	11	35.9	4.0128
SNRPD2	7	11	13.52	3.0739
HIST1H4A	7	11	11.36	2.8222
RPL9	7	10	21.85	3.3909
RPS14	7	9	16.26	3.3593
SF3B1	7	9	145.74	3.0089
PRDX2	7	9	21.88	2.983
PTBP1	7	9	57.19	2.7515
RPL7A	7	9	29.98	2.7097
ACTB	7	8	41.71	3.7254
EFTUD2	7	8	109.37	3.4731
AP2B1	7	8	104.49	3.3501
DRG1	7	8	40.52	3.3046
CCT6A	7	8	57.99	3.2056
RPL23	7	8	14.86	3.1249
RPN2	7	8	69.24	3.0396
HNRNPL	7	8	64.09	2.7131
ANKHD1	7	7	269.29	3.5478
ENO1	7	7	47.14	3.3948
RPS17L	7	7	15.54	3.3206
GTF3C4	7	7	91.92	3.3062
MRPL1	7	7	36.89	3.2291
SEC23A	7	7	86.11	3.2042
FASN	7	7	273.25	3.1987
MRPS7	7	7	28.12	3.1886
AP1B1	7	7	104.57	3.1849
DHX30	7	7	133.85	3.0963
TMPO	7	7	75.45	3.0667
PSMB1	7	7	26.47	3.0488
PLOD1	7	7	83.5	2.9848
ANAPC1	7	7	216.36	2.9704
SKIV2L2	7	7	117.73	2.9124
AHCY	7	7	47.69	2.9042
PSMD6	7	7	45.5	2.786
GNB2L1	7	7	35.05	2.7469
HPRT1	7	7	24.56	2.7232
EIF4A3	7	7	46.84	2.7163
ANKRD28	7	7	112.89	2.6919
RPL4	7	7	47.67	2.68
TNPO1	7	7	102.29	2.6141
RCC2	7	7	56.05	2.6013
MRPL39	7	7	38.69	2.5491
PSMD2	7	7	100.14	2.4229
RALY	7	7	32.44	2.4124
RPL17	6	13	21.38	2.3394
RPLP0P6	6	11	34.34	3.0469
DDX3X	6	10	73.2	3.2336
HIST1H1C	6	10	21.35	2.7037
FNTA	6	9	44.38	3.1213
PSMC5	6	8	45.6	3.5077
MRPS25	6	8	20.1	3.3529
DDX3Y	6	8	73.11	3.0848
EIF3I	6	8	36.48	2.9036
PRPF19	6	8	55.15	2.8717
RPL31	6	8	14.45	2.8417
RPL21	6	8	18.55	2.7644
EIF6	6	7	26.58	3.4561
KPNA3	6	7	57.77	3.3227
POLR2C	6	7	31.42	3.2942
RPS6	6	7	28.66	3.0703
ELAVL1	6	7	36.07	2.896
MAGED2	6	7	64.91	2.879
PNO1	6	7	27.91	2.6668
COPB2	6	7	102.42	2.5731
MRPS15	6	7	29.82	2.5703
LDHB	6	7	36.62	2.5086
H1FX	6	7	22.47	2.4374
SF3B2	6	7	100.16	2.4094
MCM6	6	6	92.83	3.58
KPNB1	6	6	97.11	3.5173
CDK1	6	6	34.07	3.4641
SRP72	6	6	74.56	3.3901
MTDH	6	6	63.8	3.3376
GAPDH	6	6	36.03	3.2954
MCM10	6	6	98.12	3.2386
EIF3B	6	6	92.42	3.1912
CAPZA2	6	6	32.93	3.1438
HNRNPDL	6	6	46.41	3.0894
POP1	6	6	114.64	3.0771
RPL6	6	6	32.71	3.0717
DDX21	6	6	87.29	3.0608
CLTC	6	6	191.49	3.0349
PTPLAD1	6	6	43.13	3.0166
PPP2R1B	6	6	66.17	2.996
DHX15	6	6	90.88	2.9758
SSBP1	6	6	17.25	2.9498
GNL3	6	6	61.95	2.9348
PIH1D1	6	6	32.34	2.852
ACAD9	6	6	68.72	2.8028
RPS8	6	6	24.19	2.7228
FBXO22	6	6	44.48	2.693
ZC3HAV1	6	6	101.37	2.6904
PSMD3	6	6	60.94	2.6789
EMD	6	6	28.98	2.678
NOB1	6	6	46.65	2.6772
SNRPB2	6	6	25.47	2.591
PSMC2	6	6	48.6	2.5614
CDC16	6	6	71.61	2.5175
ACTL6A	6	6	47.43	2.5123
CLPB	6	6	78.68	2.4528
GTF3C5	6	6	59.53	2.4126
VPRBP	6	6	168.9	2.4073
PGAM5	6	6	31.98	2.3392
MRPS6	6	6	14.22	2.2444
HNRNPA0	5	16	30.82	2.8471
RPS10	5	12	18.89	2.5866
TUBB	5	10	49.64	3.6026
CBS	5	10	60.55	2.7252
RPS25	5	10	13.73	2.4624
PTGES3	5	9	18.69	2.8916
HNRNPCL3	5	8	32.01	2.5651
SKP1	5	7	18.65	3.5683
YWHAZ	5	7	27.73	3.4415
RPS24	5	7	15.41	3.2479
CCAR2	5	7	102.84	3.1036
RPL36A	5	7	12.43	1.9817
RPLP2	5	6	11.66	4.0458
WDR77	5	6	36.7	3.3859
TUBB6	5	6	49.82	3.3682
CANX	5	6	67.53	3.2751
TUBB4A	5	6	49.55	3.2023
RPS15	5	6	17.03	3.1135
ATP1A1	5	6	112.82	3.0595
PSMC6	5	6	44.15	2.9796
SF3A1	5	6	88.83	2.9302
RPS15A	5	6	14.83	2.8621
MRPS24	5	6	19	2.7178
PRRC2A	5	6	228.72	2.7031
CSNK2B	5	6	24.93	2.3372
NONO	5	6	54.2	2.2826
RPL26L1	5	6	17.25	2.2306
RPL8	5	6	28.01	2.1311
YWHAQ	5	5	27.75	4.3167
HNRNPF	5	5	45.64	3.7789
G3BP1	5	5	52.13	3.582
MRPL4	5	5	34.9	3.5817
POLR2E	5	5	24.54	3.5284
TMED10	5	5	24.96	3.5249
EXOSC2	5	5	32.77	3.4902
MAPK1	5	5	41.36	3.4589
SMU1	5	5	57.51	3.4227
CAPZB	5	5	31.33	3.4146
MCAT	5	5	42.93	3.4036
YBX3	5	5	40.07	3.3931
SRPRB	5	5	29.68	3.3798
PPP6C	5	5	35.12	3.3642
PRPF8	5	5	273.43	3.337
SNRPD1	5	5	13.27	3.3024
PSMB5	5	5	28.46	3.2789
DKC1	5	5	57.64	3.2011
KPNA4	5	5	57.85	3.1976
RNH1	5	5	49.94	3.1808
CPVL	5	5	54.13	3.0388
EIF3M	5	5	42.48	2.9674
HDAC1	5	5	55.07	2.963
PSMD7	5	5	37	2.9532
FAM207A	5	5	25.44	2.9362
MCM4	5	5	96.5	2.9175
RRP12	5	5	143.61	2.9046
PSMA7	5	5	27.87	2.8953
SUPT16H	5	5	119.84	2.8727
PSMD13	5	5	42.92	2.8682
MCMBP	5	5	72.93	2.8387
ARMCX3	5	5	42.47	2.8073
P4HB	5	5	57.08	2.7804
MBD3	5	5	32.82	2.7603
KHDRBS1	5	5	48.2	2.7271
PRMT1	5	5	41.49	2.7255
PHF10	5	5	56.02	2.7246
DNAJA3	5	5	52.46	2.7158
GPS1	5	5	55.5	2.683
HDLBP	5	5	141.37	2.6814
COPS2	5	5	51.56	2.6223
NCBP1	5	5	91.78	2.6129
DDX39B	5	5	48.96	2.5866
TTC4	5	5	44.65	2.573
RPS13	5	5	17.21	2.553
RAN	5	5	24.41	2.5425
PPP1R12A	5	5	115.21	2.5004
CAD	5	5	242.83	2.487
CPOX	5	5	50.12	2.4227
DIMT1	5	5	35.21	2.3388
MRPL13	5	5	20.68	2.2708
RBM14	5	5	69.45	2.2004
SRSF1	5	5	27.73	2.1982
RPS11	5	5	18.42	2.1128
GRB2	5	5	25.19	1.8706
HIST1H2BA	4	60	14.16	2.1018
HSP90AA4P	4	24	47.68	3.2036
RPL22	4	7	14.78	2.9473
SLC25A5	4	7	32.83	2.9193
RPL12	4	7	17.81	2.752
UBA52	4	7	14.72	2.4311
PSME3	4	6	29.49	3.3627
HNRNPH2	4	6	49.23	3.0712
RPS5	4	6	22.86	2.714
MRPS16	4	6	15.34	2.5908
HIST1H2AA	4	6	14.22	2.3433
RPL34	4	6	13.28	2.0796
HIST3H3	4	6	15.5	1.9948
PRKAR1A	4	5	42.95	4.0264
CFL1	4	5	18.49	3.7196
BAG5	4	5	51.17	3.5466
SSRP1	4	5	81.02	3.307
IQGAP1	4	5	189.13	3.2573
RPL11	4	5	20.24	3.2541
PSMA8	4	5	28.51	3.2473
RBBP7	4	5	47.79	3.2424
TRMT11	4	5	53.39	3.0009
MRPL41	4	5	15.37	2.9968
LBR	4	5	70.66	2.9276
METTL17	4	5	50.7	2.9071
RPS10P5	4	5	20.11	2.826
NDUFS3	4	5	30.22	2.799
HNRNPA1	4	5	38.72	2.7935
RPL24	4	5	17.77	2.7761
LARP1	4	5	123.43	2.7488
BCR	4	5	142.73	2.7251
MRPS11	4	5	20.6	2.6848
PSMD12	4	5	52.87	2.6798
CDK4	4	5	33.71	2.6157
RPL35	4	5	14.54	2.594
EEF1G	4	5	50.09	2.555
ATP5C1	4	5	32.98	2.5237
RPL36	4	5	12.25	2.171
RCN2	4	4	36.85	4.8105
FUS	4	4	53.39	3.9661
WDR61	4	4	33.56	3.9645
EEF1B2	4	4	24.75	3.8746
HNRNPD	4	4	38.41	3.8157
CIRBP	4	4	18.64	3.6548
DHPS	4	4	40.94	3.6013
PPP1CA	4	4	37.49	3.5458
ISOC2	4	4	22.32	3.5444
RFC2	4	4	39.13	3.5214
MRPL17	4	4	20.04	3.4733
MAT2B	4	4	37.53	3.4653
PPP2R5E	4	4	54.66	3.397
PRKACA	4	4	40.56	3.3752
CBX1	4	4	21.4	3.3705
MRPS10	4	4	22.99	3.3513
STOML2	4	4	38.51	3.3401
PNMA2	4	4	41.48	3.3011
IPO9	4	4	115.89	3.29
TKT	4	4	67.83	3.2851
IPO8	4	4	119.86	3.28
HSD17B4	4	4	79.64	3.256
ALDH3A2	4	4	54.81	3.2524
POLR1C	4	4	39.23	3.2312
KARS	4	4	68	3.23
NUP37	4	4	36.68	3.1673
THUMPD3	4	4	56.97	3.1244
CHTOP	4	4	26.38	3.1158
FBXO3	4	4	54.53	3.1117
PASK	4	4	142.84	3.0924
PPP6R1	4	4	96.66	3.0858
EBNA1BP2	4	4	34.83	3.0654
ARMC8	4	4	75.46	3.0598
CAND1	4	4	136.29	3.0543
YWHAG	4	4	28.28	3.0361
NTPCR	4	4	20.7	3.0206
RPL10A	4	4	24.82	2.988
HAX1	4	4	31.6	2.987
U2AF2	4	4	53.47	2.9824
ANXA2	4	4	38.58	2.9772
LSM14A	4	4	50.5	2.9588
PYCR2	4	4	33.62	2.9536
URI1	4	4	59.8	2.9453
MDH2	4	4	35.48	2.9241
EXOSC10	4	4	100.77	2.9234
CDC5L	4	4	92.19	2.9168
EXOSC6	4	4	28.22	2.9105
MARS	4	4	101.05	2.8922
RANGAP1	4	4	63.5	2.8457
RFC5	4	4	38.47	2.8316
CDK9	4	4	42.75	2.8224
EIF3G	4	4	35.59	2.7932
ARHGEF2	4	4	111.47	2.7899
AHCYL1	4	4	58.91	2.7891
OPA1	4	4	111.56	2.775
RPP30	4	4	29.3	2.7659
CCDC86	4	4	40.21	2.7467
ASCC2	4	4	86.31	2.726
EIF3D	4	4	63.93	2.692
XRN2	4	4	108.51	2.6841
PRKAG1	4	4	37.56	2.6565
RBM34	4	4	48.54	2.6509
COPS6	4	4	36.14	2.6194
UFD1L	4	4	34.48	2.6153
EIF5A	4	4	16.82	2.6077
NUP93	4	4	93.43	2.5968
MAGOHB	4	4	17.26	2.596
PSMB4	4	4	29.19	2.5801
PSMA5	4	4	26.39	2.5743
AAMP	4	4	46.72	2.5733
AIMP1	4	4	34.33	2.5583
LMNB2	4	4	67.65	2.5135
PMPCA	4	4	58.22	2.5009
WDR82	4	4	35.06	2.4817
HSPA14	4	4	54.76	2.4746
EIF2S2	4	4	38.36	2.4377
NRD1	4	4	131.49	2.4325
MRPL19	4	4	33.51	2.4243
TSNAX	4	4	33.09	2.3808
ASCC3	4	4	251.3	2.3754
PSMA6	4	4	27.38	2.366
MRPL9	4	4	30.22	2.3296
TCEB2	4	4	13.12	2.2787
EIF4E	4	4	25.08	2.2098
FBL	4	4	33.76	2.2057
RPL28	4	4	15.74	2.0819
RPL13A	4	4	23.56	1.5852
HIST1H1A	3	13	21.83	2.2714
HSP90AA5P	3	11	38.71	2.6894
TUBB1	3	10	50.29	2.6903
TUBB3	3	6	50.4	3.2038
MRPS17	3	6	14.49	2.418
RPLP0	3	5	34.25	3.901
MRPL21	3	5	22.8	2.9052
HSP90B1	3	5	92.41	2.7489
WDR5	3	4	36.57	3.7149
SNRPB	3	4	24.59	3.5839
SMARCC2	3	4	132.8	3.5522
FAM98B	3	4	37.17	3.536
RPL18	3	4	21.62	3.4606
AAR2	3	4	43.44	3.4286
COPS8	3	4	23.21	3.1509
EIF3F	3	4	37.54	3.1344
GTF3C2	3	4	100.62	3.1201
PLOD2	3	4	84.63	2.9581
EIF4E2	3	4	28.34	2.9414
H1F0	3	4	20.85	2.913
RPAP2	3	4	69.47	2.8935
SNRPD3	3	4	13.91	2.7789
RPL10	3	4	24.59	2.6852
SNRNP200	3	4	244.35	2.6588
DDOST	3	4	50.77	2.2853
MRPL11	3	3	20.67	4.2076
PSMB3	3	3	22.93	4.2043
TIMM50	3	3	39.62	3.9914
HDAC2	3	3	55.33	3.89
MRPL14	3	3	15.94	3.8239
RBM8A	3	3	19.88	3.7066
EEF1D	3	3	31.1	3.6871
CUL3	3	3	88.87	3.664
HBS1L	3	3	75.43	3.6164
CTTN	3	3	61.55	3.6158
ARIH1	3	3	64.08	3.5911
CRKL	3	3	33.76	3.5883
SARS2	3	3	58.25	3.5666
MRPS14	3	3	15.13	3.5465
RPL19	3	3	23.45	3.5106
MORF4L1	3	3	41.45	3.4628
LYAR	3	3	43.59	3.4512
KPNA1	3	3	60.18	3.4444
MTAP	3	3	31.22	3.4095
RANBP9	3	3	77.8	3.3984
NDUFS2	3	3	52.51	3.3882
FXR1	3	3	69.68	3.3658
DDX28	3	3	59.54	3.3614
MRPL22	3	3	23.63	3.3596
RCC1	3	3	44.94	3.3495
ZC3H15	3	3	48.57	3.3235
C5orf22	3	3	49.94	3.2951
IKBKAP	3	3	150.16	3.2899
KIAA1279	3	3	71.77	3.2864
2016-09-02	3	3	41.46	3.2731
NDUFS1	3	3	79.42	3.2692
DPM1	3	3	29.62	3.2596
HNRNPUL1	3	3	95.68	3.2319
EXOSC7	3	3	31.8	3.23
DHX40	3	3	88.5	3.2108
MCM3	3	3	90.92	3.2017
WDR26	3	3	72.08	3.1992
TFB1M	3	3	39.52	3.1982
MAGED1	3	3	86.11	3.1898
SLC25A3	3	3	40.07	3.1875
NOA1	3	3	78.41	3.1821
RPL15	3	3	24.13	3.1692
CKB	3	3	42.62	3.1576
IMPDH2	3	3	55.77	3.1571
TSPYL1	3	3	49.16	3.1455
MSH2	3	3	104.68	3.1399
NUSAP1	3	3	49.42	3.1233
RFC3	3	3	40.53	3.1217
GDI2	3	3	50.63	3.1177
MRPL45	3	3	35.33	3.0869
MYL12A	3	3	19.78	3.0296
CBX3	3	3	20.8	3.0292
FASTKD2	3	3	81.41	3.0203
PRDX3	3	3	27.68	3.0092
PRKAR2A	3	3	45.49	3.0006
RNF2	3	3	37.63	3.0004
SPECC1L	3	3	124.53	2.9882
NOSIP	3	3	33.15	2.9821
GMPS	3	3	76.67	2.9779
PAICS	3	3	47.05	2.9752
PTCD1	3	3	78.81	2.9654
MCM2	3	3	101.83	2.9401
MYL6	3	3	16.92	2.9293
POLR2H	3	3	17.13	2.9284
RCOR1	3	3	53	2.9194
PCBP1	3	3	37.47	2.9186
EIF2S1	3	3	36.09	2.9106
CAT	3	3	59.72	2.8905
NUDT21	3	3	26.21	2.8826
ADAR	3	3	135.98	2.8636
LARP4	3	3	80.55	2.8391
TMED9	3	3	27.26	2.8375
FLAD1	3	3	65.22	2.8265
PSMB2	3	3	22.82	2.8172
WDR92	3	3	39.72	2.8053
IFT74	3	3	69.2	2.8016
COPS3	3	3	47.84	2.7761
PSMD14	3	3	34.55	2.7592
SRSF3	3	3	19.32	2.7386
TARBP2	3	3	39.01	2.7254
MOV10	3	3	113.6	2.7237
UBA1	3	3	117.77	2.7216
CDK2	3	3	33.91	2.7083
RPL30	3	3	12.78	2.7014
TMPO	3	3	50.64	2.6994
EIF3C	3	3	105.28	2.6976
RPL38	3	3	8.21	2.6884
CUL4A	3	3	87.62	2.6861
TXN	3	3	11.73	2.6848
HOXA5	3	3	29.33	2.672
PSMB6	3	3	25.34	2.657
PSMA4	3	3	29.47	2.65
GARS	3	3	83.11	2.6196
USP34	3	3	403.97	2.615
MRPL28	3	3	30.14	2.611
PABPN1	3	3	32.73	2.6103
MRPL44	3	3	37.51	2.5666
FAF1	3	3	73.91	2.5632
POLDIP3	3	3	46.06	2.5524
COPS5	3	3	37.55	2.5457
WDR75	3	3	94.44	2.5448
TTC26	3	3	64.14	2.5358
ECSIT	3	3	49.12	2.5353
ACLY	3	3	120.76	2.53
HTRA2	3	3	48.81	2.5287
TRMT10C	3	3	47.32	2.5252
HP1BP3	3	3	61.17	2.5194
RPL32	3	3	15.85	2.4929
CPNE3	3	3	60.09	2.4753
CHD4	3	3	217.87	2.4597
DNAJB1	3	3	38.02	2.4549
IGF2BP3	3	3	63.67	2.4515
ALDH7A1	3	3	58.45	2.4491
RPS26P11	3	3	12.99	2.449
RFC4	3	3	39.66	2.4414
ALDH18A1	3	3	87.25	2.4235
PSMA3	3	3	28.42	2.4136
NUP155	3	3	155.1	2.3457
PRDX6	3	3	25.02	2.3425
PSMB7	3	3	29.95	2.3189
TXNDC5	3	3	47.6	2.2932
COPRS	3	3	20.05	2.255
PABPC4	3	3	70.74	2.2188
ELP3	3	3	62.22	2.193
RPL27	3	3	15.79	2.1549
LDHA	3	3	36.67	2.1236
VDAC2	3	3	31.55	2.0951
RPL13AP3	3	3	12.13	2.0816
GYG1	3	3	39.36	2.0447
RPL18A	3	3	20.75	2.0446
MIF	2	17	12.47	1.9553
HSP90AA2	2	8	39.34	3.1016
SSR4	2	5	18.99	2.8525
RPL37A	2	4	10.27	3.5714
TBCK	2	4	100.61	1.7237
HNRNPC	2	3	31.95	4.7214
SMAP	2	3	20.32	4.2721
SEC13	2	3	35.52	4.0424
G3BP2	2	3	54.09	3.9316
IFT57	2	3	49.08	3.9307
SETSIP	2	3	34.86	3.823
DENR	2	3	22.08	3.7254
GDI1	2	3	50.55	3.717
ISOC1	2	3	32.22	3.3648
PLS3	2	3	70.77	3.2575
CUL1	2	3	89.62	3.2035
MTMR3	2	3	133.53	2.9878
NUP160	2	3	162.02	2.9655
CHD3	2	3	226.45	2.948
IFT52	2	3	49.68	2.8822
UNC13B	2	3	180.56	2.792
GINS3	2	3	24.52	2.4119
RPL29	2	3	17.74	2.3627
AZGP1	2	3	34.24	2.293
PPP6R2	2	3	104.88	2.2433
EIF4B	2	3	69.11	2.204
TBC1D4	2	3	146.47	2.121
KIF2A	2	3	79.9	2.1038
IFT88	2	3	94.21	1.877
CSE1L	2	2	110.35	5.0842
DHX36	2	2	114.69	4.4346
TRMT112	2	2	14.19	4.4234
PC	2	2	129.55	4.3018
MCCC2	2	2	61.29	4.226
APBA2	2	2	82.46	4.1961
HAT1	2	2	49.48	4.1221
RPS20	2	2	13.36	4.1101
GPRASP2	2	2	93.71	4.0978
MRE11A	2	2	80.54	4.0763
MRPS21	2	2	10.73	4.0358
ABCF1	2	2	95.87	3.9577
AKAP8	2	2	76.06	3.955
SNRPF	2	2	9.72	3.9142
CDC37	2	2	44.44	3.8838
C14orf166	2	2	28.05	3.8508
PTRH2	2	2	19.18	3.8451
ACTR1A	2	2	42.59	3.8003
GPN3	2	2	32.74	3.7649
NPLOC4	2	2	68.08	3.7573
SDHA	2	2	72.65	3.7467
PIPSL	2	2	94.99	3.7458
FAM199X	2	2	42.77	3.7165
RPRD1B	2	2	36.88	3.6896
TRIM26	2	2	62.13	3.6664
SEH1L	2	2	39.62	3.6532
PJA2	2	2	78.17	3.6425
PDCD2	2	2	38.57	3.6388
PDK3	2	2	46.91	3.6178
PLK1	2	2	68.21	3.5993
PGRMC1	2	2	21.66	3.5888
YPEL5	2	2	13.83	3.5776
SND1	2	2	101.93	3.5438
XPO1	2	2	123.31	3.5186
TIPRL	2	2	31.42	3.5131
SMARCD2	2	2	58.88	3.5122
PELO	2	2	43.33	3.5077
AMER1	2	2	123.95	3.4983
HNRNPH3	2	2	36.9	3.4976
C18orf25	2	2	43.3	3.4913
NSMCE1	2	2	30.84	3.4893
ALDH1B1	2	2	57.17	3.471
WBSCR16	2	2	49.97	3.4411
SRP68	2	2	70.69	3.4152
YWHAH	2	2	28.2	3.3957
SARNP	2	2	23.66	3.3937
MRPL43	2	2	23.42	3.3824
PFDN2	2	2	16.64	3.3778
TPI1	2	2	30.77	3.3777
GTF3C1	2	2	238.72	3.3769
TMED5	2	2	25.99	3.3759
PCMT1	2	2	24.62	3.3595
POLR3D	2	2	44.37	3.342
CTPS2	2	2	65.64	3.3279
SET	2	2	33.47	3.3163
TFCP2	2	2	57.22	3.2831
UCHL5	2	2	37.58	3.2777
ANAPC16	2	2	11.66	3.2647
POLR2A	2	2	217.04	3.2484
MSH6	2	2	152.69	3.2218
PARK7	2	2	19.88	3.1642
HSD17B12	2	2	34.3	3.1554
MTERF3	2	2	47.94	3.1547
SNX9	2	2	66.55	3.1189
CCT6B	2	2	57.78	3.0726
PPA2	2	2	37.9	3.0715
TARDBP	2	2	44.71	3.0665
TPP1	2	2	61.21	3.0659
BAG4	2	2	49.56	3.0614
MRPL37	2	2	48.09	3.0604
NUP43	2	2	42.12	3.0469
LSM8	2	2	10.4	3.0397
ANGEL1	2	2	75.23	3.0353
GGCT	2	2	20.99	3.0293
PUF60	2	2	59.84	3.0293
RANBP6	2	2	124.63	3.0276
C7orf50	2	2	22.07	3.018
PPIE	2	2	33.41	3.0143
POTEKP	2	2	41.99	3.0114
TRAP1	2	2	80.06	2.9929
UBE2L3	2	2	17.85	2.9908
DDX24	2	2	96.27	2.9677
PPP2R2D	2	2	52.01	2.9605
CTNND1	2	2	108.1	2.9506
PYCR1	2	2	33.34	2.939
MAP1B	2	2	270.47	2.9311
GATAD2A	2	2	68.02	2.9261
RPS23	2	2	15.8	2.9204
TRA2B	2	2	33.65	2.9145
NOP2	2	2	89.25	2.907
ZNF207	2	2	50.72	2.9065
NIFK	2	2	34.2	2.8945
MMS19	2	2	113.22	2.8904
DLST	2	2	48.72	2.8872
RPP38	2	2	31.81	2.8732
NAGK	2	2	37.35	2.8654
PBDC1	2	2	26.04	2.8577
AIMP2	2	2	35.33	2.8565
TRIP4	2	2	66.1	2.834
RPS27L	2	2	9.47	2.8339
RSL1D1	2	2	54.94	2.8319
CAPRIN1	2	2	78.32	2.8195
PSMD8	2	2	39.59	2.8164
POLRMT	2	2	138.53	2.8029
BUB3	2	2	37.13	2.8021
MRPL23	2	2	17.77	2.7954
BRCC3	2	2	36.05	2.7911
ATXN2L	2	2	113.3	2.7898
ANP32A	2	2	28.57	2.7886
TCF25	2	2	76.62	2.7856
HSPA8	2	2	34.8	2.783
PARS2	2	2	53.23	2.782
SUPT5H	2	2	120.92	2.7798
RNF220	2	2	62.73	2.7771
KBTBD6	2	2	76.09	2.7748
PLRG1	2	2	57.16	2.771
HMG20A	2	2	40.12	2.7697
H2AFY	2	2	39.59	2.7681
NUP85	2	2	74.97	2.7678
GTPBP1	2	2	72.41	2.763
EXOSC9	2	2	48.92	2.7579
EXOSC4	2	2	26.37	2.7519
MCTS1	2	2	20.54	2.7439
UBR5	2	2	309.16	2.7266
CHAF1B	2	2	61.45	2.72
SRP54	2	2	55.67	2.7181
H2AFV	2	2	13.5	2.7162
HCFC1	2	2	208.6	2.7141
SF3A3	2	2	58.81	2.7117
CTBP1	2	2	47.51	2.6971
TAF9B	2	2	27.6	2.6917
SNRPE	2	2	10.8	2.6839
PDHA1	2	2	43.27	2.6806
SMNDC1	2	2	26.69	2.6763
PRPS1	2	2	34.81	2.6744
MRPL27	2	2	16.06	2.6684
NT5DC2	2	2	60.68	2.6661
NSUN2	2	2	86.42	2.659
MRPL10	2	2	29.26	2.6526
EIF3K	2	2	25.04	2.6516
CSNK1D	2	2	47.3	2.6464
MRPS33	2	2	12.62	2.646
IGF2BP2	2	2	66.08	2.6444
ACTN1	2	2	102.99	2.6324
PSMC4	2	2	47.34	2.6277
ADNP	2	2	123.49	2.6256
PPIA	2	2	18	2.6145
RIOK2	2	2	63.24	2.6102
ASCC1	2	2	45.48	2.5915
AIP	2	2	37.61	2.5707
RIOK1	2	2	65.54	2.5598
PRDX4	2	2	30.52	2.55
WASH1	2	2	50.3	2.5488
EXOSC5	2	2	25.23	2.5466
RNMT	2	2	54.81	2.5461
NME1	2	2	17.14	2.5449
EIF2S3L	2	2	51.2	2.5427
STK3	2	2	56.26	2.5404
ANAPC2	2	2	93.77	2.5273
SLC1A5	2	2	56.56	2.5207
CSTF3	2	2	82.87	2.5082
SRSF7	2	2	27.35	2.4985
PPP3CA	2	2	58.65	2.489
ASH2L	2	2	68.68	2.4863
SUN2	2	2	80.26	2.48
EIF4G2	2	2	102.3	2.4689
IMMT	2	2	83.63	2.4558
TMED2	2	2	22.75	2.4326
MRPL15	2	2	33.4	2.4273
HIST1H2BC	2	2	13.9	2.4251
GTF2I	2	2	112.35	2.4112
COPS7A	2	2	30.26	2.4036
KCTD5	2	2	26.08	2.3881
SLC25A12	2	2	74.71	2.3685
SLC3A2	2	2	67.95	2.3627
WTAP	2	2	44.22	2.3576
VAPB	2	2	27.21	2.3554
RPL35A	2	2	12.53	2.3418
RPL27A	2	2	16.55	2.3394
SSR1	2	2	32.22	2.3385
PSME2	2	2	27.38	2.3304
CUL4B	2	2	103.92	2.3149
TTC30A	2	2	76.09	2.3123
TOMM34	2	2	34.54	2.3075
CUL2	2	2	86.93	2.3066
LSM4	2	2	15.34	2.3059
CEP78	2	2	76.35	2.2981
RPL26	2	2	17.25	2.2691
VDAC1	2	2	30.75	2.2637
FTO	2	2	58.24	2.2572
SMC3	2	2	141.45	2.2375
FARSB	2	2	66.07	2.2123
RAB10	2	2	22.53	2.2119
GINS4	2	2	26.03	2.2091
SRPK1	2	2	74.28	2.1936
TCOF1	2	2	152.02	2.1451
TARS2	2	2	80.99	2.1301
PPIH	2	2	19.2	2.0711
CECR5	2	2	46.29	2.0279
MTHFD1L	2	2	105.72	2.0173
PDIA3	2	2	56.75	1.9854
RBBP5	2	2	59.12	1.8986
PHF6	2	2	41.26	1.7861
SNRNP70	2	2	51.53	1.7712
RPS12	2	2	14.51	1.7424
HIST1H1E	1	42	21.85	2.3441
WDR87	1	5	332.97	1.8046
TUBA1B	1	3	50.12	3.5131
RPLP1	1	3	11.51	3.1696
U2AF1	1	3	27.85	2.4599
ARFIP1	1	3	41.71	1.9525
CWC15	1	2	26.61	4.4629
COPS7B	1	2	29.6	4.4129
WDR5B	1	2	36.32	4.0594
HIST1H2AB	1	2	14.13	4.0575
MRPL2	1	2	33.28	4.0269
CCDC8	1	2	59.34	3.8841
CNN3	1	2	36.39	3.8258
RPS26	1	2	13.01	3.7636
HNRNPAB	1	2	35.66	3.5945
CTNNAL1	1	2	81.84	3.4506
TBPL2	1	2	41.5	3.3649
SDCCAG3	1	2	47.93	3.3277
ZFP91	1	2	63.41	3.246
NECAP1	1	2	29.72	3.1961
RPS28	1	2	7.84	3.1696
BRIX1	1	2	41.37	3.1469
GATAD2B	1	2	65.22	3.0245
PSME1	1	2	28.71	2.9498
ARHGDIA	1	2	23.19	2.8505
FIP1L1	1	2	66.49	2.8369
GSK3B	1	2	46.71	2.8152
MRPL30	1	2	18.53	2.3883
NXN	1	2	26.02	2.3564
TIPIN	1	2	34.53	2.3161
MAP7D1	1	2	92.76	2.2439
DDX5	1	2	5.48	2.1647
TRAPPC3	1	2	20.26	2.1395
LONP1	1	2	106.42	1.9889
ARIH2	1	1	57.78	5.507
CORO1C	1	1	53.22	5.4828
BCCIP	1	1	35.96	5.4346
LUC7L2	1	1	46.49	5.0232
LSM2	1	1	10.83	4.9545
GRWD1	1	1	49.39	4.8788
TCEB1	1	1	12.46	4.8777
RBFA	1	1	38.34	4.8433
GANAB	1	1	106.81	4.8124
RNPS1	1	1	34.19	4.7832
DUT	1	1	26.55	4.7339
AASDHPPT	1	1	35.75	4.7006
MPLKIP	1	1	19.14	4.6867
MRPL55	1	1	15.12	4.5715
PCNA	1	1	28.75	4.5712
SBSN	1	1	60.5	4.5421
KIAA1033	1	1	136.32	4.5233
API5	1	1	58.97	4.5095
PCCB	1	1	58.18	4.4723
ZNHIT6	1	1	53.88	4.4409
MRPS30	1	1	50.33	4.4395
HSDL2	1	1	45.37	4.429
ELP4	1	1	46.56	4.4015
PRPS1	1	1	24.07	4.3762
GLDC	1	1	112.66	4.3746
RPL14	1	1	23.42	4.3017
DNAJC10	1	1	91.02	4.2993
ACAT1	1	1	45.17	4.2896
TEFM	1	1	41.65	4.2503
NAP1L1	1	1	40.49	4.2197
TUBAL3	1	1	49.88	4.1873
TIMM23B	1	1	28.03	4.1825
PFN2	1	1	15.04	4.1697
GART	1	1	107.7	4.1534
ISY1	1	1	32.97	4.1389
VPS18	1	1	110.12	4.096
CKMT1A	1	1	47.01	4.0817
DNAJC16	1	1	90.53	4.077
POLE3	1	1	16.85	4.0765
PARP16	1	1	36.36	4.0713
RING1	1	1	42.4	4.0633
DNPEP	1	1	52.39	4.0504
SMARCE1	1	1	46.62	4.0362
FAF2	1	1	52.59	4.002
DBT	1	1	53.45	3.98
LACTB	1	1	60.65	3.9635
DHRS7B	1	1	35.1	3.9535
SLC25A6	1	1	32.85	3.8904
CYB5R3	1	1	34.21	3.8767
CS	1	1	51.68	3.8589
CHCHD3	1	1	26.14	3.8588
CTNNA1	1	1	100.01	3.8525
TMA16	1	1	23.85	3.8483
MPDZ	1	1	221.48	3.8482
MTHFD1	1	1	101.5	3.7916
INTS9	1	1	73.77	3.781
NXF1	1	1	70.14	3.78
ORC3	1	1	82.2	3.7657
SAP18	1	1	17.55	3.7607
PFN1	1	1	15.04	3.7572
USP15	1	1	112.35	3.7452
NCBP2	1	1	17.99	3.7391
SMARCB1	1	1	44.11	3.7334
PIGT	1	1	65.66	3.7252
NDNL2	1	1	34.29	3.6985
FAM91A1	1	1	93.85	3.6978
IQCB1	1	1	68.89	3.665
IFT22	1	1	20.82	3.65
TBP	1	1	37.67	3.6442
IFT46	1	1	34.26	3.6315
SCFD1	1	1	72.33	3.6256
AP2S1	1	1	17.01	3.6233
TFB2M	1	1	45.32	3.616
SLC25A13	1	1	74.13	3.601
ATG7	1	1	77.91	3.5796
GLO1	1	1	20.76	3.5665
EIF5B	1	1	138.74	3.5654
TERF2IP	1	1	44.23	3.5613
ATP1B3	1	1	31.49	3.5518
MRPL46	1	1	31.69	3.5498
ABCD3	1	1	75.43	3.5487
MPP5	1	1	77.25	3.5354
EXD2	1	1	70.31	3.5323
LSM12	1	1	21.69	3.516
HNRNPLL	1	1	60.04	3.5091
MCM5	1	1	82.23	3.5041
FAM96B	1	1	17.65	3.5041
KRR1	1	1	43.64	3.488
EWSR1	1	1	68.44	3.487
SPTLC1	1	1	52.71	3.4842
HSPA6	1	1	70.98	3.4839
POLR2G	1	1	19.28	3.4804
SLC7A5	1	1	54.97	3.4673
WDR6	1	1	121.65	3.4591
PPAT	1	1	57.36	3.4464
MRPL49	1	1	19.19	3.4297
NPM3	1	1	19.33	3.4203
RPUSD3	1	1	38.44	3.4191
RANBP2	1	1	357.97	3.4149
UQCRC2	1	1	48.41	3.4105
ZFR	1	1	116.94	3.409
NUP188	1	1	195.92	3.4047
IFT80	1	1	87.98	3.394
SEC22B	1	1	24.58	3.3836
FUBP3	1	1	61.6	3.3704
VPS33A	1	1	67.57	3.3698
FTL	1	1	20.01	3.3623
GID8	1	1	26.73	3.3602
PDHA2	1	1	42.91	3.3534
DENND6A	1	1	69.53	3.3504
MAPK14	1	1	41.27	3.341
RPAP1	1	1	152.66	3.3391
DHX32	1	1	84.36	3.3322
SNRPGP15	1	1	8.54	3.3213
SERPINH1	1	1	46.41	3.3156
EIF3A	1	1	166.47	3.3002
DEPDC1	1	1	92.9	3.2995
ASF1A	1	1	22.95	3.27
CUL5	1	1	90.9	3.2528
MYL6B	1	1	22.75	3.2504
MAEA	1	1	45.26	3.2159
MOGS	1	1	91.86	3.2153
OPLAH	1	1	137.37	3.2135
PRKACB	1	1	40.6	3.2105
LANCL1	1	1	45.25	3.2102
CTBP2	1	1	48.91	3.1878
LRRC41	1	1	88.59	3.1872
TUT1	1	1	93.79	3.1855
RRBP1	1	1	152.38	3.1851
EXOSC8	1	1	30.02	3.1804
POLD2	1	1	51.26	3.1793
C2orf47	1	1	32.52	3.1701
DNAJC9	1	1	29.89	3.1693
TUBB4B	1	1	49.8	3.165
RNMTL1	1	1	46.99	3.1613
ADRM1	1	1	42.13	3.1544
ZC3H8	1	1	33.55	3.142
TMEM33	1	1	27.96	3.1411
SF3B4	1	1	44.36	3.138
MALSU1	1	1	26.15	3.132
RAD23B	1	1	43.14	3.1197
SH3GL1	1	1	41.46	3.1149
QARS	1	1	87.74	3.1102
NUP205	1	1	227.78	3.1086
PRPF4	1	1	58.41	3.107
MPHOSPH6	1	1	19.01	3.0995
ALDOA	1	1	39.4	3.0969
NUPL2	1	1	44.84	3.0915
SRP19	1	1	16.15	3.0884
LSM7	1	1	11.6	3.0882
NELFB	1	1	65.66	3.0865
ZBTB10	1	1	94.83	3.0771
PBK	1	1	36.06	3.0738
CXorf56	1	1	25.61	3.0584
CLNS1A	1	1	26.2	3.047
MAT2A	1	1	43.63	3.0466
CAMK2D	1	1	56.33	3.0454
C21orf33	1	1	28.15	3.0367
MORF4L2	1	1	32.29	3.0354
HSP90AB4P	1	1	58.23	3.0307
ZFYVE16	1	1	168.8	3.0302
GSTM2	1	1	25.73	3.0229
GNAS	1	1	110.96	3.0179
CCNT1	1	1	80.63	3.0178
RRP1	1	1	52.81	3.0068
AHSA1	1	1	38.25	3.003
NUP50	1	1	50.11	3.0023
DLAT	1	1	68.95	2.9991
PPIL4	1	1	57.19	2.9942
MYO6	1	1	149.6	2.981
QPCTL	1	1	42.9	2.9617
RAD51C	1	1	42.16	2.9489
RAD18	1	1	56.19	2.9406
ATP5D	1	1	17.48	2.9318
MRGBP	1	1	22.4	2.9243
PDLIM5	1	1	63.9	2.9234
CDC42	1	1	21.25	2.9169
SMARCA5	1	1	121.83	2.9014
TRIM41	1	1	71.62	2.8957
TNPO3	1	1	104.14	2.8887
UPF1	1	1	124.27	2.8716
EIF2AK2	1	1	62.06	2.8574
RFC1	1	1	128.18	2.8504
PANX3	1	1	44.65	2.8476
PRIM1	1	1	49.87	2.8445
SDAD1	1	1	79.82	2.8396
EXOSC3	1	1	29.55	2.8338
PCNX	1	1	22.72	2.827
STON2	1	1	101.1	2.8196
PMPCB	1	1	54.33	2.817
RPS19BP1	1	1	15.42	2.807
NCAPG	1	1	114.26	2.8053
SNTB2	1	1	57.91	2.8037
SRSF9	1	1	25.53	2.8036
HECTD1	1	1	289.2	2.7995
SLIRP	1	1	12.34	2.7958
ACTR3B	1	1	47.58	2.7938
VAPA	1	1	27.88	2.7908
DBR1	1	1	61.52	2.7778
TECR	1	1	36.01	2.7775
FARSA	1	1	57.53	2.7599
TBL2	1	1	49.77	2.7593
RSL24D1	1	1	19.61	2.7592
VPS29	1	1	20.49	2.7499
RCL1	1	1	40.82	2.7496
MARCKSL1	1	1	19.52	2.7461
TFAM	1	1	29.08	2.7461
PTDSS1	1	1	55.49	2.7432
NOM1	1	1	96.2	2.7406
PPP1CC	1	1	36.96	2.7262
CDSN	1	1	51.49	2.7218
GAR1	1	1	22.33	2.7209
LANCL2	1	1	50.82	2.714
MAP1A	1	1	305.3	2.7108
SEC23B	1	1	86.42	2.7063
SAMD4B	1	1	75.44	2.7058
FAM120A	1	1	121.81	2.7053
RPRD1A	1	1	35.7	2.7022
SEC16A	1	1	249.33	2.7015
NDUFB4	1	1	15.2	2.6958
SMIM4	1	1	8.69	2.6942
ALKBH5	1	1	44.23	2.693
RANBP1	1	1	23.3	2.6918
RSAD1	1	1	48.68	2.6916
MRPL16	1	1	28.43	2.6891
LARP4B	1	1	80.5	2.6773
FAU	1	1	6.64	2.6763
CSNK1A1L	1	1	39.06	2.6749
ACBD3	1	1	60.56	2.6745
RNGTT	1	1	68.51	2.6495
PIP5K1A	1	1	62.59	2.6487
ORC2	1	1	65.93	2.648
USP11	1	1	109.75	2.6286
SRSF10	1	1	31.28	2.6204
PHAX	1	1	44.38	2.6154
UTP14A	1	1	87.92	2.6126
RAB5C	1	1	23.47	2.6086
PSMD9	1	1	24.67	2.608
CCNB1	1	1	48.31	2.608
PCGF5	1	1	29.69	2.5998
WDR11	1	1	136.6	2.5959
HEATR3	1	1	74.53	2.5794
PCBP2	1	1	38.56	2.5778
HUWE1	1	1	481.59	2.5717
NDUFA4	1	1	9.36	2.5657
SEC24C	1	1	118.25	2.5651
RAB1A	1	1	22.66	2.5539
NASP	1	1	85.19	2.5472
SPIN1	1	1	29.58	2.5444
IFT27	1	1	20.47	2.5415
DTNA	1	1	83.85	2.5105
NDUFA9	1	1	42.48	2.5091
NME2P1	1	1	15.52	2.4955
HEXIM1	1	1	40.6	2.4926
SMARCA1	1	1	122.53	2.4916
KCTD1	1	1	29.39	2.488
DLD	1	1	54.14	2.4868
RPLP0	1	1	26.86	2.4806
PLS1	1	1	70.21	2.4717
FAM98A	1	1	55.37	2.4716
BCOR	1	1	192.07	2.4635
MRPL18	1	1	20.56	2.4545
ARPC4	1	1	19.65	2.4509
TMOD1	1	1	40.54	2.4459
EIF3G	1	1	25.43	2.4402
USMG5	1	1	6.45	2.4363
LMNA	1	1	74.09	2.432
RPN1	1	1	68.53	2.4276
UBXN7	1	1	54.83	2.4182
TBR1	1	1	74.01	2.4126
CDC45	1	1	65.53	2.4085
MRPL24	1	1	24.9	2.4059
MED17	1	1	72.84	2.4025
SHCBP1	1	1	75.64	2.4007
RANBP10	1	1	67.21	2.3985
CNN2	1	1	33.68	2.392
PYCRL	1	1	28.64	2.3852
GLRX3	1	1	37.41	2.3719
CPSF2	1	1	88.43	2.3535
TTK	1	1	97.01	2.3486
AP3S1	1	1	21.72	2.3454
PRIM2	1	1	58.77	2.3418
ORC4	1	1	50.35	2.3412
SRP14	1	1	14.56	2.3404
SAAL1	1	1	53.52	2.3342
KPNA6	1	1	59.99	2.3207
NAE1	1	1	60.21	2.3089
TTLL11	1	1	87.56	2.3078
HSPA8	1	1	19.94	2.3017
PRRC2C	1	1	316.72	2.2956
SYNCRIP	1	1	52.01	2.2952
COLGALT1	1	1	71.59	2.2872
HDAC6	1	1	131.34	2.2737
ASNS	1	1	64.33	2.2635
BCR	1	1	29.59	2.2527
LSM3	1	1	11.84	2.2512
SPG11	1	1	278.69	2.2511
SDHB	1	1	31.61	2.2495
LRRC59	1	1	34.91	2.2452
FLII	1	1	144.66	2.2438
INA	1	1	55.36	2.2377
PRG4	1	1	150.98	2.235
AFG3L2	1	1	88.53	2.2341
ICE2	1	1	109.94	2.234
KIAA1551	1	1	194.74	2.2284
EEF1E1	1	1	19.8	2.2283
NDUFS8	1	1	23.69	2.2271
EXOC3	1	1	86.79	2.2244
EIF2B2	1	1	38.96	2.2198
NDUFAF5	1	1	38.89	2.2046
POLR3A	1	1	155.54	2.195
TSN	1	1	26.17	2.1881
RPS29	1	1	6.67	2.1836
PGAM1	1	1	28.79	2.1786
CHST9	1	1	52.02	2.1763
ANAPC10	1	1	21.24	2.17
ERVK13-1	1	1	55.01	2.16
ANKMY2	1	1	49.27	2.1588
INSM2	1	1	59.45	2.1548
RAB5A	1	1	23.64	2.1526
GFAP	1	1	49.85	2.1477
ZNF638	1	1	220.49	2.1357
ZSWIM8	1	1	197.17	2.1262
LIN7A	1	1	25.98	2.1141
HMCN2	1	1	542.27	2.1102
MTHFR	1	1	74.55	2.1037
LSM6	1	1	9.12	2.0867
TRRAP	1	1	437.32	2.0753
TRMT1L	1	1	81.7	2.0684
ABCA2	1	1	269.7	2.0675
MTA1	1	1	80.74	2.0646
SIMC1	1	1	96.78	2.0621
CARM1	1	1	65.81	2.0457
CDC34	1	1	26.72	2.0377
RPL10L	1	1	24.5	2.0358
DARS2	1	1	73.52	2.026
ATP2A2	1	1	114.68	2.0181
RPA1	1	1	68.1	2.0136
EIF4G1	1	1	175.38	2.0115
SRSF6	1	1	39.56	2.0087
TUSC2	1	1	12.07	1.9995
MYO1D	1	1	116.13	1.998
SLC16A1	1	1	53.91	1.9926
LMOD2	1	1	18.23	1.992
PAF1	1	1	59.94	1.9881
TUBG1	1	1	51.14	1.9852
NMD3	1	1	57.57	1.9845
KAT5	1	1	58.55	1.9797
BLMH	1	1	52.53	1.9699
ANKRD30B	1	1	157.95	1.9547
ZNF148	1	1	88.92	1.9465
RPS21	1	1	9.11	1.9447
ZNF346	1	1	32.91	1.941
C1orf174	1	1	25.96	1.9268
PEG3	1	1	180.71	1.9252
ASB4	1	1	48.16	1.9245
GRPEL2	1	1	25.42	1.9174
ODF3L2	1	1	30.76	1.9156
SLC25A48	1	1	33.42	1.908
DNAJB6	1	1	36.06	1.8918
NUP88	1	1	83.49	1.8871
AK6	1	1	20.05	1.8852
SPRTN	1	1	55.1	1.8671
SLC25A22	1	1	34.45	1.8614
RBM22	1	1	46.87	1.8481
TARS	1	1	83.38	1.845
ACTR2	1	1	44.73	1.8401
DDB1	1	1	22.88	1.838
DDX52	1	1	67.46	1.8376
SEC61B	1	1	9.97	1.8334
EFHD2	1	1	26.68	1.8314
BTBD7	1	1	126.29	1.8209
ARF1	1	1	20.68	1.805
TMEM80	1	1	10.56	1.7997
TRAPPC4	1	1	24.32	1.7988
EIF2B1	1	1	33.69	1.7934
DRAP1	1	1	22.34	1.7926
ARHGAP20	1	1	132.52	1.7814
ZNF326	1	1	65.61	1.7783
DUS3L	1	1	72.55	1.7773
SRSF4	1	1	56.65	1.7764
UBXN1	1	1	33.3	1.7554
FANCD2	1	1	164.02	1.7429
TTC6	1	1	48.78	1.7389
SLC25A11	1	1	34.04	1.7382
CST6	1	1	16.5	1.7365
MRPL3	1	1	38.61	1.7202
ASCL2	1	1	20.17	1.7059
TUBB4A	1	1	15.81	1.6937
ANGEL2	1	1	62.3	1.692
CCDC137	1	1	33.21	1.6651
PRPSAP2	1	1	40.9	1.6443
TRAPPC5	1	1	20.77	1.6341
KIAA1143	1	1	17.45	1.626
ADCY10	1	1	187.03	1.5933
ZNF768	1	1	60.19	1.5892
C1orf167	1	1	162.32	1.5855
HYOU1	1	1	111.27	1.5446
ZNF333	1	1	17.84	1.5413
XP32	1	1	26.22	1.5246
TSHZ3	1	1	118.49	1.5209

## Sheet: Mass Spectro Parameters
Search Details
[SEQUEST]
first_database_name = /database/gfyuser/rtomaino/2015-04-16_REVHuman04_16_15.fasta
second_database_name =
peptide_mass_tolerance = 2.0
peptide_mass_units = 0
ion_series = 0 1 1 0.0 1.0 0.0 0.0 0.0 0.0 0.0 1.0 0.0
fragment_ion_tolerance = 0.0000
num_output_lines = 10
num_results = 250
num_description_lines = 3
show_fragment_ions = 0
print_duplicate_references = 0
enzyme_info = Trypsin 1 1 KR P
max_num_differential_per_peptide = 3
max_num_differential_AA_per_mod =
diff_search_options = 15.9949146221 M 14.0157 C
term_diff_search_options = 0.0000 0.0000
nucleotide_reading_frame = 0
mass_type_parent = 1
mass_type_fragment = 1
normalize_xcorr = 0
remove_precursor_peak = 0
ion_cutoff_percentage = 0.0000
max_num_internal_cleavage_sites = 2
protein_mass_filter = 0 0
match_peak_count = 0
match_peak_allowed_error = 1
match_peak_tolerance = 1.0000
partial_sequence =
sequence_header_filter =
digest_mass_range = 600.0000 8000.0000
add_Cterm_peptide = 0.0000
add_Cterm_protein = 0.0000
add_Nterm_peptide = 0.0000
add_Nterm_protein = 0.0000
add_G_Glycine = 0.0000
add_A_Alanine = 0.0000
add_S_Serine = 0.0000
add_P_Proline = 0.0000
add_V_Valine = 0.0000
add_T_Threonine = 0.0000
add_C_Cysteine = 57.0214637236
add_L_Leucine = 0.0000
add_I_Isoleucine = 0.0000
add_X_LorI = 0.0000
add_N_Asparagine = 0.0000
add_O_Ornithine = 0.0000
add_B_avg_NandD = 0.0000
add_D_Aspartic_Acid = 0.0000
add_Q_Glutamine = 0.0000
add_K_Lysine = 0.0000
add_Z_avg_QandE = 0.0000
add_E_Glutamic_Acid = 0.0000
add_M_Methionine = 0.0000
add_H_Histidine = 0.0000
add_F_Phenylalanine = 0.0000
add_R_Arginine = 0.0000
add_Y_Tyrosine = 0.0000
add_W_Tryptophan = 0.0000
add_J_user_amino_acid = 0.0000
add_U_user_amino_acid = 0.0000
